# Supplementary material for: Osteogenic‐Like Microenvironment of Renal Interstitium Induced by Osteomodulin Contributes to Randall's Plaque Formation
Source: Adv Sci (Weinh). 2024 Sep 3;11(40):2405875. doi: 10.1002/advs.202405875 (PMC11516157; doi:10.1002/advs.202405875)
Supplement: Supplementary file 2 — Supporting Table [file ADVS-11-2405875-s002.xlsx]

## Sheet: Table S8_IgG IP Proteins
Protein FDR Confidence: Combined	Accession	Description	Sum PEP Score	Coverage [%]	# Peptides	# PSMs	# Unique Peptides	# AAs	MW [kDa]	calc. pI	Score Sequest HT: Sequest HT	Gene Symbol	Abundances (Normalized): F2: Sample
High	Q8WWZ7	ATP-binding cassette sub-family A member 5 OS=Homo sapiens OX=9606 GN=ABCA5 PE=2 SV=2	1.238	0	1	1	1	1642	186.4	6.95	1.91	ABCA5	655866
High	P28288	ATP-binding cassette sub-family D member 3 OS=Homo sapiens OX=9606 GN=ABCD3 PE=1 SV=1	1.129	2	1	1	1	659	75.4	9.36	0	ABCD3	384232
High	P68133	Actin, alpha skeletal muscle OS=Homo sapiens OX=9606 GN=ACTA1 PE=1 SV=1	89.774	37	20	202	2	377	42	5.39	335.25	ACTA1	3.99327e+08
High	P60709	Actin, cytoplasmic 1 OS=Homo sapiens OX=9606 GN=ACTB PE=1 SV=1	232.647	80	35	358	2	375	41.7	5.48	696.93	ACTB	2.598e+10
High	P63261	Actin, cytoplasmic 2 OS=Homo sapiens OX=9606 GN=ACTG1 PE=1 SV=1	228.282	80	34	354	1	375	41.8	5.48	681.9	ACTG1	426785241
High	P12814	Alpha-actinin-1 OS=Homo sapiens OX=9606 GN=ACTN1 PE=1 SV=2	33.578	12	12	18	3	892	103	5.41	23.24	ACTN1	1.67235e+06
Medium	O43707	Alpha-actinin-4 OS=Homo sapiens OX=9606 GN=ACTN4 PE=1 SV=2	59.834	26	24	37	15	911	104.8	5.44	40.38	ACTN4	1.21352e+08
High	Q9ULX6	A-kinase anchor protein 8-like OS=Homo sapiens OX=9606 GN=AKAP8L PE=1 SV=4	7.5	6	4	4	4	646	71.6	5.05	5.8	AKAP8L	3.89077e+06
High	P02768	Serum albumin OS=Homo sapiens OX=9606 GN=ALB PE=1 SV=2	9.738	6	5	8	5	609	69.3	6.28	10.14	ALB	3.78364e+07
High	P04075	Fructose-bisphosphate aldolase A OS=Homo sapiens OX=9606 GN=ALDOA PE=1 SV=2	1.96	4	2	2	2	364	39.4	8.09	0	ALDOA	582810
High	Q4VCS5	Angiomotin OS=Homo sapiens OX=9606 GN=AMOT PE=1 SV=1	58.1	26	26	41	22	1084	118	7.64	61.39	AMOT	268675901
High	Q8IY63	Angiomotin-like protein 1 OS=Homo sapiens OX=9606 GN=AMOTL1 PE=1 SV=1	18.518	10	10	13	6	956	106.5	7.11	15.84	AMOTL1	8.02334e+06
High	P04083	Annexin A1 OS=Homo sapiens OX=9606 GN=ANXA1 PE=1 SV=2	3.037	3	1	1	1	346	38.7	7.02	2.59	ANXA1	743768
High	P07355	Annexin A2 OS=Homo sapiens OX=9606 GN=ANXA2 PE=1 SV=2	5.286	7	2	2	2	339	38.6	7.75	2.13	ANXA2	1.36431e+06
High	O43150	Arf-GAP with SH3 domain, ANK repeat and PH domain-containing protein 2 OS=Homo sapiens OX=9606 GN=ASAP2 PE=1 SV=3	0.872	1	1	1	1	1006	111.6	6.68	0	ASAP2	58197336
High	P46597	Acetylserotonin O-methyltransferase OS=Homo sapiens OX=9606 GN=ASMT PE=1 SV=1	0.912	3	1	1	1	345	38.4	5.19	0	ASMT	813328
High	P25705	ATP synthase subunit alpha, mitochondrial OS=Homo sapiens OX=9606 GN=ATP5F1A PE=1 SV=1	1.979	2	1	1	1	553	59.7	9.13	0	ATP5F1A	871022
High	P06576	ATP synthase subunit beta, mitochondrial OS=Homo sapiens OX=9606 GN=ATP5F1B PE=1 SV=3	8.913	9	4	4	4	529	56.5	5.4	4.35	ATP5F1B	3.29755e+06
High	P61421	V-type proton ATPase subunit d 1 OS=Homo sapiens OX=9606 GN=ATP6V0D1 PE=1 SV=1	1.324	3	1	1	1	351	40.3	5	0	ATP6V0D1	800362
High	Q9NRL2	Bromodomain adjacent to zinc finger domain protein 1A OS=Homo sapiens OX=9606 GN=BAZ1A PE=1 SV=2	1.394	1	1	1	1	1556	178.6	6.6	0	BAZ1A	510633
High	P27708	CAD protein OS=Homo sapiens OX=9606 GN=CAD PE=1 SV=3	2.262	1	1	1	1	2225	242.8	6.46	1.68	CAD	872356
High	Q05682	Caldesmon OS=Homo sapiens OX=9606 GN=CALD1 PE=1 SV=3	1.145	2	1	1	1	793	93.2	5.66	0	CALD1	253540
High	P52907	F-actin-capping protein subunit alpha-1 OS=Homo sapiens OX=9606 GN=CAPZA1 PE=1 SV=3	3.537	11	2	2	2	286	32.9	5.69	2.49	CAPZA1	5.19876e+06
High	P47755	F-actin-capping protein subunit alpha-2 OS=Homo sapiens OX=9606 GN=CAPZA2 PE=1 SV=3	6.242	14	3	3	3	286	32.9	5.85	5.15	CAPZA2	5176778
High	P47756	F-actin-capping protein subunit beta OS=Homo sapiens OX=9606 GN=CAPZB PE=1 SV=4	7.899	19	4	6	4	277	31.3	5.59	4.27	CAPZB	5.64812e+06
High	Q8IVM0	Coiled-coil domain-containing protein 50 OS=Homo sapiens OX=9606 GN=CCDC50 PE=1 SV=1	1.909	4	1	1	1	306	35.8	6.65	0	CCDC50	1.22676e+06
High	P49368	T-complex protein 1 subunit gamma OS=Homo sapiens OX=9606 GN=CCT3 PE=1 SV=4	2.922	2	1	1	1	545	60.5	6.49	1.85	CCT3	724605
High	Q8N6W0	CUGBP Elav-like family member 5 OS=Homo sapiens OX=9606 GN=CELF5 PE=1 SV=1	0.897	5	1	1	1	485	52.3	8.32	0	CELF5	112303816
High	Q9HC77	Centromere protein J OS=Homo sapiens OX=9606 GN=CENPJ PE=1 SV=2	0.886	1	1	1	1	1338	152.9	6.61	1.72	CENPJ	343676
High	Q9P2M7	Cingulin OS=Homo sapiens OX=9606 GN=CGN PE=1 SV=2	1.092	1	1	1	1	1197	136.3	5.54	0	CGN	617892
High	Q9NX63	MICOS complex subunit MIC19 OS=Homo sapiens OX=9606 GN=CHCHD3 PE=1 SV=1	2.494	4	1	1	1	227	26.1	8.28	1.78	CHCHD3	349471
High	P12277	Creatine kinase B-type OS=Homo sapiens OX=9606 GN=CKB PE=1 SV=1	3.364	7	2	2	2	381	42.6	5.59	2	CKB	2.05187e+06
High	P30622	CAP-Gly domain-containing linker protein 1 OS=Homo sapiens OX=9606 GN=CLIP1 PE=1 SV=2	8.204	4	5	5	5	1438	162.1	5.36	3.76	CLIP1	3.86841e+06
High	Q00610	Clathrin heavy chain 1 OS=Homo sapiens OX=9606 GN=CLTC PE=1 SV=5	4.744	3	4	4	4	1675	191.5	5.69	0	CLTC	2.64343e+06
High	P62633	Cellular nucleic acid-binding protein OS=Homo sapiens OX=9606 GN=CNBP PE=1 SV=1	21.703	43	7	9	7	177	19.5	7.71	17.43	CNBP	7.17845e+07
High	P08123	Collagen alpha-2(I) chain OS=Homo sapiens OX=9606 GN=COL1A2 PE=1 SV=7	1.309	1	1	1	1	1366	129.2	8.95	1.72	COL1A2	305527
High	Q9ULV4	Coronin-1C OS=Homo sapiens OX=9606 GN=CORO1C PE=1 SV=1	11.4	12	5	7	5	474	53.2	7.08	7.88	CORO1C	6.37861e+06
High	Q16527	Cysteine and glycine-rich protein 2 OS=Homo sapiens OX=9606 GN=CSRP2 PE=1 SV=3	3.009	12	2	2	2	193	20.9	8.62	1.64	CSRP2	1.9314e+06
High	P07339	Cathepsin D OS=Homo sapiens OX=9606 GN=CTSD PE=1 SV=1	1.199	2	1	1	1	412	44.5	6.54	1.69	CTSD	404226
High	Q16643	Drebrin OS=Homo sapiens OX=9606 GN=DBN1 PE=1 SV=4	35.11	25	18	23	18	649	71.4	4.45	24.19	DBN1	1.20353e+08
High	P81605	Dermcidin OS=Homo sapiens OX=9606 GN=DCD PE=1 SV=2	7.753	23	3	5	3	110	11.3	6.54	7.24	DCD	8.41926e+06
High	O00571	ATP-dependent RNA helicase DDX3X OS=Homo sapiens OX=9606 GN=DDX3X PE=1 SV=3	7.509	9	5	5	5	662	73.2	7.18	1.9	DDX3X	2.94186e+06
High	Q96N67	Dedicator of cytokinesis protein 7 OS=Homo sapiens OX=9606 GN=DOCK7 PE=1 SV=4	5.894	2	4	4	4	2140	242.4	6.8	3.83	DOCK7	3.39075e+06
High	Q08554	Desmocollin-1 OS=Homo sapiens OX=9606 GN=DSC1 PE=1 SV=2	1.135	2	1	1	1	894	99.9	5.43	0	DSC1	695325
High	Q02413	Desmoglein-1 OS=Homo sapiens OX=9606 GN=DSG1 PE=1 SV=2	3.917	3	2	2	2	1049	113.7	5.03	0	DSG1	1.08072e+06
High	P15924	Desmoplakin OS=Homo sapiens OX=9606 GN=DSP PE=1 SV=3	1.082	0	1	1	1	2871	331.6	6.81	0	DSP	485004
High	Q15075	Early endosome antigen 1 OS=Homo sapiens OX=9606 GN=EEA1 PE=1 SV=2	10.722	3	5	6	5	1411	162.4	5.68	8.09	EEA1	4.20579e+06
High	Q05639	Elongation factor 1-alpha 2 OS=Homo sapiens OX=9606 GN=EEF1A2 PE=1 SV=1	3.975	4	2	3	2	463	50.4	9.03	6.17	EEF1A2	5.72644e+06
High	P13639	Elongation factor 2 OS=Homo sapiens OX=9606 GN=EEF2 PE=1 SV=4	1.752	1	1	1	1	858	95.3	6.83	0	EEF2	763448
High	Q9BUP0	EF-hand domain-containing protein D1 OS=Homo sapiens OX=9606 GN=EFHD1 PE=1 SV=1	4.003	18	2	2	2	239	26.9	5.39	0	EFHD1	3.28172e+06
High	Q96C19	EF-hand domain-containing protein D2 OS=Homo sapiens OX=9606 GN=EFHD2 PE=1 SV=1	10.559	15	4	4	4	240	26.7	5.2	6.83	EFHD2	4.83137e+06
High	P60842	Eukaryotic initiation factor 4A-I OS=Homo sapiens OX=9606 GN=EIF4A1 PE=1 SV=1	1.915	2	1	1	1	406	46.1	5.48	2.06	EIF4A1	1.07868e+06
High	Q04637	Eukaryotic translation initiation factor 4 gamma 1 OS=Homo sapiens OX=9606 GN=EIF4G1 PE=1 SV=4	1.275	1	1	1	1	1599	175.4	5.33	0	EIF4G1	328438
High	P50402	Emerin OS=Homo sapiens OX=9606 GN=EMD PE=1 SV=1	3.963	5	1	3	1	254	29	5.5	4.33	EMD	2.67459e+06
High	Q01469	Fatty acid-binding protein 5 OS=Homo sapiens OX=9606 GN=FABP5 PE=1 SV=3	1.599	7	1	1	1	135	15.2	7.01	2.25	FABP5	1614921
High	Q13642	Four and a half LIM domains protein 1 OS=Homo sapiens OX=9606 GN=FHL1 PE=1 SV=4	3.534	4	1	1	1	323	36.2	8.97	2.03	FHL1	1.18917e+06
High	Q5D862	Filaggrin-2 OS=Homo sapiens OX=9606 GN=FLG2 PE=1 SV=1	1.422	1	1	1	1	2391	247.9	8.31	0	FLG2	1.32974e+06
High	P21333	Filamin-A OS=Homo sapiens OX=9606 GN=FLNA PE=1 SV=4	48.589	12	22	24	22	2647	280.6	6.06	15.72	FLNA	6.79494e+07
High	O75369	Filamin-B OS=Homo sapiens OX=9606 GN=FLNB PE=1 SV=2	49.494	9	19	24	19	2602	278	5.73	31.55	FLNB	3.69088e+07
High	P04406	Glyceraldehyde-3-phosphate dehydrogenase OS=Homo sapiens OX=9606 GN=GAPDH PE=1 SV=3	2.029	4	1	1	1	335	36	8.46	1.92	GAPDH	986702
High	P14136	Glial fibrillary acidic protein OS=Homo sapiens OX=9606 GN=GFAP PE=1 SV=1	2.196	3	1	1	1	432	49.9	5.52	2.19	GFAP	1.28704e+06
High	P08754	Guanine nucleotide-binding protein G(k) subunit alpha OS=Homo sapiens OX=9606 GN=GNAI3 PE=1 SV=3	5.154	11	3	3	3	354	40.5	5.69	1.81	GNAI3	5.31324e+06
High	P19086	Guanine nucleotide-binding protein G(z) subunit alpha OS=Homo sapiens OX=9606 GN=GNAZ PE=1 SV=3	1.211	2	1	1	1	355	40.9	7.61	1.67	GNAZ	752581
High	P62873	Guanine nucleotide-binding protein G(I)/G(S)/G(T) subunit beta-1 OS=Homo sapiens OX=9606 GN=GNB1 PE=1 SV=3	7.114	16	5	6	5	340	37.4	6	1.92	GNB1	7.31099e+06
High	P00505	Aspartate aminotransferase, mitochondrial OS=Homo sapiens OX=9606 GN=GOT2 PE=1 SV=3	1.278	3	1	1	1	430	47.5	9.01	0	GOT2	284386
High	Q12789	General transcription factor 3C polypeptide 1 OS=Homo sapiens OX=9606 GN=GTF3C1 PE=1 SV=4	1.647	1	1	1	1	2109	238.7	7.3	0	GTF3C1	10385980
High	Q16778	Histone H2B type 2-E OS=Homo sapiens OX=9606 GN=HIST2H2BE PE=1 SV=3	1.167	7	1	1	1	126	13.9	10.32	0	H2BC21	1.16241e+06
High	P62805	Histone H4 OS=Homo sapiens OX=9606 GN=HIST1H4A PE=1 SV=2	1.552	10	1	1	1	103	11.4	11.36	1.73	H4-16; H4C1; H4C11; H4C12; H4C13; H4C14; H4C15; H4C2; H4C3; H4C4; H4C5; H4C6; H4C8; H4C9	727858
High	P55084	Trifunctional enzyme subunit beta, mitochondrial OS=Homo sapiens OX=9606 GN=HADHB PE=1 SV=3	1.217	2	1	1	1	474	51.3	9.41	0	HADHB	402492
High	P69905	Hemoglobin subunit alpha OS=Homo sapiens OX=9606 GN=HBA1 PE=1 SV=2	1.783	15	2	2	2	142	15.2	8.68	0	HBA1; HBA2	845220
Medium	P02100	Hemoglobin subunit epsilon OS=Homo sapiens OX=9606 GN=HBE1 PE=1 SV=2	1.435	7	1	1	1	147	16.2	8.63	0	HBE1	1.57967e+06
High	P22626	Heterogeneous nuclear ribonucleoproteins A2/B1 OS=Homo sapiens OX=9606 GN=HNRNPA2B1 PE=1 SV=2	1.077	3	1	1	1	353	37.4	8.95	0	HNRNPA2B1	397602
High	P31943	Heterogeneous nuclear ribonucleoprotein H OS=Homo sapiens OX=9606 GN=HNRNPH1 PE=1 SV=4	3.554	2	1	3	1	449	49.2	6.3	7.11	HNRNPH1	20747392
High	Q86YZ3	Hornerin OS=Homo sapiens OX=9606 GN=HRNR PE=1 SV=2	2.469	1	2	2	2	2850	282.2	10.04	0	HRNR	755174
High	P07900	Heat shock protein HSP 90-alpha OS=Homo sapiens OX=9606 GN=HSP90AA1 PE=1 SV=5	4.117	3	2	2	2	732	84.6	5.02	0	HSP90AA1	1.93175e+06
High	P0DMV9	Heat shock 70 kDa protein 1B OS=Homo sapiens OX=9606 GN=HSPA1B PE=1 SV=1	12.832	9	5	9	3	641	70	5.66	12.96	HSPA1B	1.69749e+07
High	P11021	Endoplasmic reticulum chaperone BiP OS=Homo sapiens OX=9606 GN=HSPA5 PE=1 SV=2	5.743	6	3	6	2	654	72.3	5.16	10.68	HSPA5	1.77463e+06
High	P11142	Heat shock cognate 71 kDa protein OS=Homo sapiens OX=9606 GN=HSPA8 PE=1 SV=1	9.894	9	5	8	3	646	70.9	5.52	15.38	HSPA8	2.59492e+06
High	P38646	Stress-70 protein, mitochondrial OS=Homo sapiens OX=9606 GN=HSPA9 PE=1 SV=2	4.571	4	2	2	2	679	73.6	6.16	0	HSPA9	1.35197e+06
High	A0A0A0MS14	Immunoglobulin heavy variable 1-45 OS=Homo sapiens OX=9606 GN=IGHV1-45 PE=3 SV=1	2.671	9	1	1	1	117	13.5	9.1	1.7	IGHV1-45	1.72858e+06
High	A0A0B4J1V0	Immunoglobulin heavy variable 3-15 OS=Homo sapiens OX=9606 GN=IGHV3-15 PE=3 SV=1	2.379	8	1	1	1	119	12.9	8.62	2.16	IGHV3-15	678504
High	A0A0J9YX35	Immunoglobulin heavy variable 3-64D OS=Homo sapiens OX=9606 GN=IGHV3-64D PE=3 SV=1	1.788	9	1	2	1	117	12.8	7.85	1.88	IGHV3-64D	1.11686e+06
High	A0A087WW87	Immunoglobulin kappa variable 2-40 OS=Homo sapiens OX=9606 GN=IGKV2-40 PE=3 SV=2	3.274	11	1	1	1	121	13.3	4.61	2.78	IGKV2-40	32055000
High	P01624	Immunoglobulin kappa variable 3-15 OS=Homo sapiens OX=9606 GN=IGKV3-15 PE=1 SV=2	1.837	8	1	1	1	115	12.5	5.19	1.95	IGKV3-15	1.27602e+06
High	P06312	Immunoglobulin kappa variable 4-1 OS=Homo sapiens OX=9606 GN=IGKV4-1 PE=1 SV=1	2.654	7	1	2	1	121	13.4	5.25	4.61	IGKV4-1	5808051
High	O14654	Insulin receptor substrate 4 OS=Homo sapiens OX=9606 GN=IRS4 PE=1 SV=1	14.403	7	8	10	8	1257	133.7	8.44	6.07	IRS4	6.18174e+06
High	Q07666	KH domain-containing, RNA-binding, signal transduction-associated protein 1 OS=Homo sapiens OX=9606 GN=KHDRBS1 PE=1 SV=1	1.939	3	1	2	1	443	48.2	8.66	2.18	KHDRBS1	4007800
High	Q14847	LIM and SH3 domain protein 1 OS=Homo sapiens OX=9606 GN=LASP1 PE=1 SV=2	1.056	5	1	1	1	261	29.7	7.05	0	LASP1	454243
High	P06239	Tyrosine-protein kinase Lck OS=Homo sapiens OX=9606 GN=LCK PE=1 SV=6	1.529	2	1	1	1	509	58	5.36	0	LCK	879560
High	P31025	Lipocalin-1 OS=Homo sapiens OX=9606 GN=LCN1 PE=1 SV=1	2.212	6	1	1	1	176	19.2	5.58	1.92	LCN1	1099092
High	P00338	L-lactate dehydrogenase A chain OS=Homo sapiens OX=9606 GN=LDHA PE=1 SV=2	4.534	7	2	2	2	332	36.7	8.27	4.1	LDHA	1.5808e+06
High	Q9UHB6	LIM domain and actin-binding protein 1 OS=Homo sapiens OX=9606 GN=LIMA1 PE=1 SV=1	6.454	8	5	5	5	759	85.2	6.84	0	LIMA1	2.77991e+06
High	P07948	Tyrosine-protein kinase Lyn OS=Homo sapiens OX=9606 GN=LYN PE=1 SV=3	2.119	2	1	1	1	512	58.5	7.11	1.72	LYN	835391
High	P61626	Lysozyme C OS=Homo sapiens OX=9606 GN=LYZ PE=1 SV=1	2.658	8	1	1	1	148	16.5	9.16	0	LYZ	1.06082e+06
High	P53582	Methionine aminopeptidase 1 OS=Homo sapiens OX=9606 GN=METAP1 PE=1 SV=2	1.886	3	1	1	1	386	43.2	7.17	0	METAP1	608984
High	Q6WCQ1	Myosin phosphatase Rho-interacting protein OS=Homo sapiens OX=9606 GN=MPRIP PE=1 SV=3	1.02	1	1	1	1	1025	116.5	6.21	0	MPRIP	2.15214e+06
High	Q92614	Unconventional myosin-XVIIIa OS=Homo sapiens OX=9606 GN=MYO18A PE=1 SV=3	12.632	5	7	7	7	2054	233	6.3	7.38	MYO18A	8.18929e+06
High	O00159	Unconventional myosin-Ic OS=Homo sapiens OX=9606 GN=MYO1C PE=1 SV=4	4.86	3	3	3	3	1063	121.6	9.41	2.26	MYO1C	2.21723e+06
High	P19338	Nucleolin OS=Homo sapiens OX=9606 GN=NCL PE=1 SV=3	1.403	1	1	1	1	710	76.6	4.7	0	NCL	662048
High	P12036	Neurofilament heavy polypeptide OS=Homo sapiens OX=9606 GN=NEFH PE=1 SV=4	1.644	1	1	2	1	1026	112.4	6.18	0	NEFH	5.08158e+06
High	Q6GQQ9	OTU domain-containing protein 7B OS=Homo sapiens OX=9606 GN=OTUD7B PE=1 SV=1	1.003	1	1	1	1	843	92.5	6.71	0	OTUD7B	414637
High	Q15365	Poly(rC)-binding protein 1 OS=Homo sapiens OX=9606 GN=PCBP1 PE=1 SV=2	2.794	6	2	2	2	356	37.5	7.09	0	PCBP1	2.032e+06
High	Q96JY6	PDZ and LIM domain protein 2 OS=Homo sapiens OX=9606 GN=PDLIM2 PE=1 SV=1	2.167	3	1	1	1	352	37.4	8.72	2.13	PDLIM2	646285
High	P00558	Phosphoglycerate kinase 1 OS=Homo sapiens OX=9606 GN=PGK1 PE=1 SV=3	1.507	2	1	1	1	417	44.6	8.1	1.67	PGK1	378598
High	O43175	D-3-phosphoglycerate dehydrogenase OS=Homo sapiens OX=9606 GN=PHGDH PE=1 SV=4	3.692	7	3	3	3	533	56.6	6.71	1.9	PHGDH	4.79086e+06
High	P12273	Prolactin-inducible protein OS=Homo sapiens OX=9606 GN=PIP PE=1 SV=1	2.682	8	1	1	1	146	16.6	8.05	1.65	PIP	735388
High	Q15149	Plectin OS=Homo sapiens OX=9606 GN=PLEC PE=1 SV=3	39.812	5	22	23	22	4684	531.5	5.96	20.46	PLEC	2.1285e+07
High	P13797	Plastin-3 OS=Homo sapiens OX=9606 GN=PLS3 PE=1 SV=4	6.883	6	4	4	4	630	70.8	5.6	2.46	PLS3	4.44023e+06
High	Q9BYX7	Putative beta-actin-like protein 3 OS=Homo sapiens OX=9606 GN=POTEKP PE=5 SV=1	36.214	13	5	82	1	375	42	6.33	138.45	POTEKP	956283
High	O14974	Protein phosphatase 1 regulatory subunit 12A OS=Homo sapiens OX=9606 GN=PPP1R12A PE=1 SV=1	1.247	1	1	1	1	1030	115.2	5.4	0	PPP1R12A	411670
High	Q06830	Peroxiredoxin-1 OS=Homo sapiens OX=9606 GN=PRDX1 PE=1 SV=1	4.865	12	2	2	2	199	22.1	8.13	2.14	PRDX1	3.36424e+06
High	Q5JSZ5	Protein PRRC2B OS=Homo sapiens OX=9606 GN=PRRC2B PE=1 SV=2	1.747	0	1	1	1	2229	242.8	8.34	0	PRRC2B	262792
High	Q9NW64	Pre-mRNA-splicing factor RBM22 OS=Homo sapiens OX=9606 GN=RBM22 PE=1 SV=1	2.49	3	1	1	1	420	46.9	8.54	1.75	RBM22	972702
High	Q9BQ04	RNA-binding protein 4B OS=Homo sapiens OX=9606 GN=RBM4B PE=1 SV=1	3.039	5	2	2	2	359	40.1	6.74	2.06	RBM4B	1.47683e+06
High	O15541	E3 ubiquitin-protein ligase RNF113A OS=Homo sapiens OX=9606 GN=RNF113A PE=1 SV=1	1.705	2	1	1	1	343	38.8	5.69	2.16	RNF113A	2.24431e+06
High	Q9Y508	E3 ubiquitin-protein ligase RNF114 OS=Homo sapiens OX=9606 GN=RNF114 PE=1 SV=1	0.946	4	1	1	1	228	25.7	7.25	1.92	RNF114	843851
High	P40429	60S ribosomal protein L13a OS=Homo sapiens OX=9606 GN=RPL13A PE=1 SV=2	2.678	6	1	1	1	203	23.6	10.93	2.08	RPL13A	577376
High	Q07020	60S ribosomal protein L18 OS=Homo sapiens OX=9606 GN=RPL18 PE=1 SV=2	3.485	7	1	1	1	188	21.6	11.72	2.14	RPL18	489936
High	Q02543	60S ribosomal protein L18a OS=Homo sapiens OX=9606 GN=RPL18A PE=1 SV=2	1.67	7	1	1	1	176	20.7	10.71	0	RPL18A	553605
High	P62917	60S ribosomal protein L8 OS=Homo sapiens OX=9606 GN=RPL8 PE=1 SV=2	1.804	4	1	1	1	257	28	11.03	2.36	RPL8	888596
High	P62263	40S ribosomal protein S14 OS=Homo sapiens OX=9606 GN=RPS14 PE=1 SV=3	2.671	16	2	2	2	151	16.3	10.05	1.6	RPS14	1.10266e+06
High	P62269	40S ribosomal protein S18 OS=Homo sapiens OX=9606 GN=RPS18 PE=1 SV=3	2.787	7	1	1	1	152	17.7	10.99	1.65	RPS18	772667
High	P23396	40S ribosomal protein S3 OS=Homo sapiens OX=9606 GN=RPS3 PE=1 SV=2	4.189	5	1	1	1	243	26.7	9.66	1.74	RPS3	970778
High	P08865	40S ribosomal protein SA OS=Homo sapiens OX=9606 GN=RPSA PE=1 SV=4	1.033	3	1	1	1	295	32.8	4.87	1.66	RPSA	289462
High	Q96T51	RUN and FYVE domain-containing protein 1 OS=Homo sapiens OX=9606 GN=RUFY1 PE=1 SV=2	5.982	8	4	4	4	708	79.8	5.74	2.15	RUFY1	2.77788e+06
High	P06703	Protein S100-A6 OS=Homo sapiens OX=9606 GN=S100A6 PE=1 SV=1	1.274	9	1	1	1	90	10.2	5.48	0	S100A6	2.29672e+06
High	P55735	Protein SEC13 homolog OS=Homo sapiens OX=9606 GN=SEC13 PE=1 SV=3	0.9	8	1	1	1	322	35.5	5.48	0	SEC13	892508
High	O15027	Protein transport protein Sec16A OS=Homo sapiens OX=9606 GN=SEC16A PE=1 SV=4	20.808	5	10	14	10	2357	251.7	5.8	14.13	SEC16A	1.91195e+07
High	Q96FS4	Signal-induced proliferation-associated protein 1 OS=Homo sapiens OX=9606 GN=SIPA1 PE=1 SV=1	2.666	2	2	2	2	1042	112.1	6.6	0	SIPA1	1.36204e+06
High	Q92485	Acid sphingomyelinase-like phosphodiesterase 3b OS=Homo sapiens OX=9606 GN=SMPDL3B PE=1 SV=2	2.621	2	1	1	1	455	50.8	5.64	1.92	SMPDL3B	458921
High	Q9BVQ7	Spermatogenesis-associated protein 5-like protein 1 OS=Homo sapiens OX=9606 GN=SPATA5L1 PE=1 SV=2	0.89	2	1	1	1	753	80.7	8.09	0	SPATA5L1	34068624
High	Q13813	Spectrin alpha chain, non-erythrocytic 1 OS=Homo sapiens OX=9606 GN=SPTAN1 PE=1 SV=3	44.905	9	21	24	21	2472	284.4	5.35	32.43	SPTAN1	3.84175e+07
High	Q01082	Spectrin beta chain, non-erythrocytic 1 OS=Homo sapiens OX=9606 GN=SPTBN1 PE=1 SV=2	54.35	11	25	28	25	2364	274.4	5.57	41.24	SPTBN1	4.9921e+07
High	O15020	Spectrin beta chain, non-erythrocytic 2 OS=Homo sapiens OX=9606 GN=SPTBN2 PE=1 SV=3	26.78	7	14	14	14	2390	271.2	6.11	13.26	SPTBN2	1.50344e+07
High	P84103	Serine/arginine-rich splicing factor 3 OS=Homo sapiens OX=9606 GN=SRSF3 PE=1 SV=1	1.037	5	1	1	1	164	19.3	11.65	1.66	SRSF3	1.69999e+06
High	Q8WXE9	Stonin-2 OS=Homo sapiens OX=9606 GN=STON2 PE=1 SV=1	0.899	1	1	1	1	905	101.1	5.39	1.63	STON2	8675556
High	O95425	Supervillin OS=Homo sapiens OX=9606 GN=SVIL PE=1 SV=2	1.9	0	1	1	1	2214	247.6	6.98	1.98	SVIL	500077
High	Q9NYL9	Tropomodulin-3 OS=Homo sapiens OX=9606 GN=TMOD3 PE=1 SV=1	12.706	16	4	4	4	352	39.6	5.19	6.08	TMOD3	1.13951e+07
High	P06753	Tropomyosin alpha-3 chain OS=Homo sapiens OX=9606 GN=TPM3 PE=1 SV=2	4.662	9	2	2	2	285	32.9	4.72	3.88	TPM3	1.91637e+06
High	Q9C037	E3 ubiquitin-protein ligase TRIM4 OS=Homo sapiens OX=9606 GN=TRIM4 PE=1 SV=2	0.875	2	1	1	1	500	57.4	8.1	0	TRIM4	1.19561e+06
High	Q9C026	E3 ubiquitin-protein ligase TRIM9 OS=Homo sapiens OX=9606 GN=TRIM9 PE=1 SV=1	1.566	2	1	1	1	710	79.1	6.84	0	TRIM9	543614
High	Q71U36	Tubulin alpha-1A chain OS=Homo sapiens OX=9606 GN=TUBA1A PE=1 SV=1	7.876	9	4	5	4	451	50.1	5.06	9.66	TUBA1A	2.00875e+07
Medium	P07437	Tubulin beta chain OS=Homo sapiens OX=9606 GN=TUBB PE=1 SV=2	6.934	10	4	4	1	444	49.6	4.89	3.49	TUBB	7024457
High	P68371	Tubulin beta-4B chain OS=Homo sapiens OX=9606 GN=TUBB4B PE=1 SV=1	8.659	13	5	5	2	445	49.8	4.89	3.6	TUBB4B	7.72126e+06
High	P49411	Elongation factor Tu, mitochondrial OS=Homo sapiens OX=9606 GN=TUFM PE=1 SV=2	1.079	2	1	1	1	452	49.5	7.61	0	TUFM	1108191
High	P10599	Thioredoxin OS=Homo sapiens OX=9606 GN=TXN PE=1 SV=3	2.047	9	1	1	1	105	11.7	4.92	1.88	TXN	1.09043e+06
High	Q9UBT2	SUMO-activating enzyme subunit 2 OS=Homo sapiens OX=9606 GN=UBA2 PE=1 SV=2	1.389	2	1	1	1	640	71.2	5.29	0	UBA2	1.2842e+06
High	P62987	Ubiquitin-60S ribosomal protein L40 OS=Homo sapiens OX=9606 GN=UBA52 PE=1 SV=2	5.997	24	3	7	3	128	14.7	9.83	2.15	UBA52	1.94946e+07
Medium	P08670	Vimentin OS=Homo sapiens OX=9606 GN=VIM PE=1 SV=4	28.01	35	16	16	16	466	53.6	5.12	13.89	VIM	3.6586e+07
High	Q5T750	Skin-specific protein 32 OS=Homo sapiens OX=9606 GN=XP32 PE=1 SV=1	1.604	3	1	1	1	250	26.2	7.97	0	XP32	569288
High	P63104	14-3-3 protein zeta/delta OS=Homo sapiens OX=9606 GN=YWHAZ PE=1 SV=1	1.506	6	1	1	1	245	27.7	4.79	0	YWHAZ	506632
Medium	Q6PJT7	Zinc finger CCCH domain-containing protein 14 OS=Homo sapiens OX=9606 GN=ZC3H14 PE=1 SV=1	10.604	8	5	5	5	736	82.8	7.31	4.21	ZC3H14	5.11647e+06
High	Q8TCF1	AN1-type zinc finger protein 1 OS=Homo sapiens OX=9606 GN=ZFAND1 PE=1 SV=1	1.987	6	1	1	1	268	30.8	7.39	0	ZFAND1	913936
High	Q5BKZ1	DBIRD complex subunit ZNF326 OS=Homo sapiens OX=9606 GN=ZNF326 PE=1 SV=2	10.064	9	5	6	5	582	65.6	5.15	6.35	ZNF326	8.00472e+06
High	Q96B54	Zinc finger protein 428 OS=Homo sapiens OX=9606 GN=ZNF428 PE=1 SV=2	2.531	6	1	1	1	188	20.5	4.17	0	ZNF428	530079
High	Q86UK7	E3 ubiquitin-protein ligase ZNF598 OS=Homo sapiens OX=9606 GN=ZNF598 PE=1 SV=1	1.365	1	1	1	1	904	98.6	8.4	0	ZNF598	226423
High	O95218	Zinc finger Ran-binding domain-containing protein 2 OS=Homo sapiens OX=9606 GN=ZRANB2 PE=1 SV=2	2.304	3	1	2	1	330	37.4	10.01	3.8	ZRANB2	1.07706e+06
High	Q15942	Zyxin OS=Homo sapiens OX=9606 GN=ZYX PE=1 SV=1	2.062	2	1	1	1	572	61.2	6.67	0	ZYX	869316

## Sheet: Table S9_Anti-OMD IP Proteins
Protein FDR Confidence: Combined	Accession	Sum PEP Score	Coverage [%]	# Peptides	# PSMs	# Unique Peptides	# AAs	MW [kDa]	calc. pI	Score Sequest HT: Sequest HT	Gene Symbol	Abundances (Normalized): F1: Sample
High	P28288	5.552	3	2	2	2	659	75.4	9.36	2.23	ABCD3	2.1665e+06
High	Q9UKV3	12.467	3	5	6	5	1341	151.8	6.43	6.5	ACIN1	7.94926e+06
High	P68133	118.373	34	18	118	2	377	42	5.39	160.54	ACTA1	9.7659e+07
High	P60709	278.718	77	32	211	1	375	41.7	5.48	352.32	ACTB	9.58224e+09
High	P63261	282.159	77	32	213	1	375	41.8	5.48	356.63	ACTG1	5.06109e+07
High	O43707	34.77	14	12	16	12	911	104.8	5.44	14.87	ACTN4	3.26485e+07
High	P55265	43.748	13	16	19	16	1226	136	8.65	22.15	ADAR	4.3339e+07
Medium	Q9BUB4	0.954	6	1	1	1	502	55.4	9.01	0	ADAT1	1.85011e+06
High	O95831	5.941	3	2	2	2	613	66.9	8.95	3.61	AIFM1	1.49191e+06
High	O43823	4.713	3	2	2	2	692	76.1	5.15	3.95	AKAP8	2.03895e+06
High	Q9ULX6	19.742	11	6	8	6	646	71.6	5.05	7.12	AKAP8L	8.51503e+06
High	P02768	20.112	8	5	10	5	609	69.3	6.28	13.84	ALB	4.37706e+07
High	Q86V81	6.478	4	1	2	1	257	26.9	11.15	3.98	ALYREF	33817584
High	Q4VCS5	54.678	18	15	23	15	1084	118	7.64	33.95	AMOT	6.43411e+07
High	Q9P2R3	1.636	1	1	1	1	1169	128.3	6.1	0	ANKFY1	705689
High	P58335	1.499	2	1	1	1	489	53.6	7.46	0	ANTXR2	1.07726e+06
High	P04083	12.263	12	3	3	3	346	38.7	7.02	4.48	ANXA1	2.55174e+06
High	P07355	5.017	7	2	2	2	339	38.6	7.75	0	ANXA2	2.31087e+06
High	O60306	12.937	4	6	6	6	1485	171.2	6.37	5.35	AQR	6.61411e+06
High	Q9NWB6	2.302	5	2	2	2	273	33.2	10.35	4.06	ARGLU1	3586718
High	Q92974	9.879	4	4	4	4	986	111.5	7.27	4.76	ARHGEF2	4.87205e+06
High	Q9Y4X5	1.314	3	1	1	1	557	64.1	5.08	0	ARIH1	557399
High	Q9NVI7	6.201	3	2	2	2	634	71.3	8.98	3.72	ATAD3A	2.18721e+06
High	P25705	8.551	7	3	3	3	553	59.7	9.13	2.13	ATP5F1A	3.61864e+06
High	P06576	13.21	8	3	3	3	529	56.5	5.4	3.38	ATP5F1B	9.30336e+06
Medium	Q8WWM7	0.996	1	1	1	1	1075	113.3	8.59	0	ATXN2L	488194
High	O95429	1.144	2	1	1	1	457	49.6	5.12	0	BAG4	439550
High	Q9UIG0	1.31	0	1	1	1	1483	170.8	8.48	0	BAZ1B	227265
High	P56945	37.511	20	12	16	12	870	93.3	5.67	18.51	BCAR1	1.97145e+07
High	O75815	6.725	4	3	3	3	825	92.5	7.96	3.58	BCAR3	1.27614e+07
High	O75934	13.293	19	3	3	3	225	26.1	5.66	5.23	BCAS2	2.02259e+06
High	Q9NYF8	5.696	2	2	2	2	920	106.1	9.98	3.79	BCLAF1	4.42969e+06
High	P11274	1.578	1	1	1	1	1271	142.7	7.03	0	BCR	439921
High	P12643	17.432	14	5	7	5	396	44.7	8.95	10.1	BMP2	2113650789
High	Q15059	1.554	1	1	1	1	726	79.5	9.36	0	BRD3	2.27405e+06
High	Q8TDN6	2.11	2	1	1	1	353	41.4	9.92	0	BRIX1	1.28128e+06
High	Q9UPA5	1.417	0	1	1	1	3926	416.2	7.55	0	BSN	266899
High	O43684	2.01	2	1	1	1	328	37.1	6.84	0	BUB3	715816
High	P41223	2.308	7	1	1	1	144	17	8.82	0	BUD31	460100
High	Q68DL7	1.653	1	1	2	1	685	77.2	9.8	1.68	C18orf63	3.02905e+06
High	P01024	7.155	2	3	3	3	1663	187	6.4	2.03	C3	7.66089e+06
High	Q9H7E9	5.795	10	1	1	1	229	25	9.95	3	C8orf33	745060
High	P27708	3.829	1	1	1	1	2225	242.8	6.46	1.75	CAD	275659
High	O43852	2.556	6	2	2	2	315	37.1	4.64	0	CALU	1.91856e+06
High	P52907	4.275	9	2	2	1	286	32.9	5.69	2.11	CAPZA1	774826
High	P47755	4.631	6	2	2	1	286	32.9	5.85	2.15	CAPZA2	6.629e+06
High	Q8IX12	8.242	4	5	6	5	1150	132.7	5.76	0	CCAR1	6.12769e+06
High	Q8N163	14.788	5	5	8	5	923	102.8	5.22	11.49	CCAR2	9186749
High	Q96CT7	49.693	47	13	23	13	223	25.8	9.54	22.15	CCDC124	1.25595e+08
High	Q9Y3X0	1.447	2	1	1	1	531	59.7	5.4	1.97	CCDC9	1.53027e+06
High	P78371	3.515	2	1	1	1	535	57.5	6.46	0	CCT2	193312
High	P49368	7.958	4	2	2	2	545	60.5	6.49	3.59	CCT3	2.6565e+06
High	P50991	1.875	2	1	1	1	539	57.9	7.83	0	CCT4	331480
High	O60508	8.199	5	3	3	3	579	65.5	7.06	2.49	CDC40	2.65881e+06
High	Q99459	12.336	6	5	5	5	802	92.2	8.18	7.94	CDC5L	1.01453e+07
High	P06493	1.74	3	1	1	1	297	34.1	8.4	1.63	CDK1	1.31857e+06
High	P23528	3.301	8	1	1	1	166	18.5	8.09	2.14	CFL1	943687
High	Q9Y3Y2	13.898	10	2	3	2	248	26.4	12.23	5.21	CHTOP	1.29641e+07
High	Q14011	3.903	6	1	1	1	172	18.6	9.51	1.9	CIRBP	1.89429e+06
High	Q14008	1.148	1	1	1	1	2032	225.4	7.8	0	CKAP5	576270
High	P12277	3.25	4	1	1	1	381	42.6	5.59	0	CKB	615458
High	P12532	13.41	13	5	5	5	417	47	8.34	3.34	CKMT1A; CKMT1B	8.34167e+06
High	O75122	2.591	1	1	1	1	1294	141	8.4	0	CLASP2	494275
High	Q96S66	15.528	11	4	4	4	551	62	5.55	4.85	CLCC1	8.42327e+06
High	P30622	1.093	0	1	1	1	1438	162.1	5.36	0	CLIP1	2.51929e+06
Medium	Q16740	1.038	3	1	1	1	277	30.2	8.09	0	CLPP	1.56287e+06
High	P62633	7.754	16	3	3	3	177	19.5	7.71	4.31	CNBP	1.28783e+07
High	Q9ULV4	10.305	8	3	3	3	474	53.2	7.08	4.75	CORO1C	4.07628e+06
High	Q10570	7.316	4	5	5	5	1443	160.8	6.4	3.37	CPSF1	5.39983e+06
High	Q9P2I0	4.599	3	2	2	2	782	88.4	5.11	1.98	CPSF2	1.84402e+06
High	Q9UKF6	2.855	1	1	2	1	684	77.4	5.6	3.69	CPSF3	1.48502e+06
High	Q16630	5.971	4	2	2	2	551	59.2	7.15	3.89	CPSF6	3.42782e+06
High	Q8N684	12.41	12	5	6	5	471	52	8	3.51	CPSF7	1.23331e+07
High	Q9BZJ0	8.516	3	2	2	2	848	100.4	8	4.06	CRNKL1	2.75187e+06
High	Q16527	4.38	15	2	2	2	193	20.9	8.62	2.06	CSRP2	1.92086e+06
High	Q05048	6.199	12	3	3	3	431	48.3	6.58	0	CSTF1	3.14029e+06
High	P33240	6.11	7	3	3	3	577	60.9	6.83	1.94	CSTF2	4.0373e+06
High	Q12996	7.463	4	3	3	3	717	82.9	8.12	4.06	CSTF3	2.89402e+06
High	Q9P013	2.736	5	1	1	1	229	26.6	5.71	0	CWC15	663571
High	Q9HCG8	4.246	3	3	3	3	908	105.4	7.03	1.7	CWC22	1.60012e+06
High	Q16643	36.163	26	12	12	12	649	71.4	4.45	14.63	DBN1	7.19321e+07
High	P81605	4.029	10	1	1	1	110	11.3	6.54	2.08	DCD	1883197
High	Q9H773	3.169	8	1	1	1	170	18.7	5.03	0	DCTPP1	658341
High	Q92499	11.557	7	4	4	4	740	82.4	7.23	4.25	DDX1	3.76417e+06
High	Q13206	1.66	1	1	1	1	875	100.8	8.63	0	DDX10	2042228
High	Q92841	65.009	29	18	24	10	729	80.2	8.27	36.04	DDX17	2.33205e+07
High	Q9NVP1	2.399	2	1	1	1	670	75.4	9.5	0	DDX18	374072
High	Q9NR30	19.141	10	6	6	6	783	87.3	9.28	8.5	DDX21	8.21634e+06
High	Q13838	15.861	18	6	7	6	428	49	5.67	6.76	DDX39B	9.71092e+06
High	O00571	108.055	39	23	41	22	662	73.2	7.18	76.44	DDX3X	1.94814e+08
High	Q9UJV9	3.299	2	1	1	1	622	69.8	6.84	0	DDX41	733697
High	Q9H0S4	2.79	3	1	1	1	455	50.6	9.1	1.84	DDX47	795070
High	P17844	77.036	34	21	30	13	614	69.1	8.92	44.66	DDX5	9.43924e+07
High	Q8TDD1	5.185	2	2	2	2	881	98.5	10.02	3.34	DDX54	3.01654e+06
High	O43143	26.501	16	11	11	11	795	90.9	7.46	8.59	DHX15	2.37933e+07
High	O60231	1.801	1	1	1	1	1041	119.2	6.8	0	DHX16	501761
High	Q7L2E3	26.786	10	10	10	10	1194	133.9	8.78	11.64	DHX30	1.43887e+07
High	Q9H2U1	7.125	2	2	2	2	1008	114.7	7.68	2.41	DHX36	1.29525e+06
High	Q8IY37	1.495	1	1	1	1	1157	129.5	8.1	0	DHX37	374163
High	Q08211	114.204	20	24	45	24	1270	140.9	6.84	68.01	DHX9	2.19919e+08
High	Q9Y2L1	5.029	1	1	1	1	958	108.9	7.14	1.62	DIS3	620206
High	Q8TF46	2.62	1	1	1	1	1054	120.7	6.54	0	DIS3L	1644630
High	Q96N67	2.27	0	1	1	1	2140	242.4	6.8	0	DOCK7	992539
High	O60762	1.236	4	1	1	1	260	29.6	9.57	0	DPM1	782436
High	Q9Y295	6.589	6	2	2	2	367	40.5	8.9	1.95	DRG1	1.64559e+06
High	Q02413	1.275	2	1	1	1	1049	113.7	5.03	0	DSG1	1.17064e+06
High	Q14126	8.952	5	5	5	5	1118	122.2	5.24	3.34	DSG2	2.68436e+06
High	P15924	10.61	2	5	5	5	2871	331.6	6.81	3.52	DSP	3.71104e+06
High	Q99848	1.864	3	1	1	1	306	34.8	10.1	0	EBNA1BP2	482387
High	Q96F86	1.36	2	1	1	1	508	56	7.11	0	EDC3	354095
High	Q6P2E9	5.776	2	3	3	3	1401	151.6	5.86	1.62	EDC4	6.48464e+06
High	P68104	42.013	23	10	14	10	462	50.1	9.01	26.14	EEF1A1	9.47832e+07
High	P24534	12.833	15	3	3	3	225	24.7	4.67	5.1	EEF1B2	7.51377e+06
High	P29692	20.936	30	6	6	6	281	31.1	5.01	6.32	EEF1D	2.51676e+07
High	O43324	1.49	7	1	1	1	174	19.8	8.54	0	EEF1E1	434938
High	P26641	53.185	24	10	22	10	437	50.1	6.67	37.58	EEF1G	6.99204e+07
High	P13639	9.005	5	4	4	3	858	95.3	6.83	3.59	EEF2	2.20182e+06
High	Q96C19	3.184	7	1	1	1	240	26.7	5.2	2.89	EFHD2	622608
High	Q15029	40.212	14	12	19	11	972	109.4	5	17.79	EFTUD2	2.83364e+07
High	P05198	4.406	6	2	2	2	315	36.1	5.08	1.73	EIF2S1	1.95122e+06
High	P41091	8.59	7	2	2	2	472	51.1	8.4	2.84	EIF2S3	4.2893e+06
High	P55884	1.154	2	1	1	1	814	92.4	5	0	EIF3B	486703
High	O15371	2.97	2	1	1	1	548	63.9	6.05	0	EIF3D	669840
High	O00303	3.789	5	1	1	1	357	37.5	5.45	1.77	EIF3F	832752
Medium	Q13347	1.012	4	1	1	1	325	36.5	5.64	0	EIF3I	283929
High	P38919	58.184	32	15	25	15	411	46.8	6.73	47.82	EIF4A3	1.07702e+08
High	O60573	5.758	16	3	3	3	245	28.3	8.88	0	EIF4E2	3.48048e+06
High	O43432	1.747	1	1	1	1	1585	176.5	5.38	0	EIF4G3	300143
High	Q15717	42.853	37	10	13	10	326	36.1	9.17	24.8	ELAVL1	8.96643e+07
High	P50402	9.53	15	3	3	3	254	29	5.5	4.5	EMD	1.05338e+07
High	P06733	7.198	7	2	2	2	434	47.1	7.39	0	ENO1	1695856
High	P07814	3.657	1	2	2	2	1512	170.5	7.33	2.41	EPRS1	1.88248e+06
High	P84090	3.534	12	1	1	1	104	12.3	5.92	1.84	ERH	3.0901e+06
Medium	P50549	1.013	5	1	1	1	477	55.1	6.06	0	ETV1	35404932
High	Q9Y3B2	3.06	8	1	1	1	195	21.4	8.24	0	EXOSC1	1.11758e+06
High	Q01780	24.393	12	9	10	9	885	100.8	8.46	8.89	EXOSC10	3.06272e+07
High	Q13868	11.918	11	3	3	3	293	32.8	7.5	7	EXOSC2	8.88729e+06
High	Q9NQT5	4.138	9	2	2	2	275	29.6	8.1	1.73	EXOSC3	1.1398e+07
High	Q9NPD3	21.918	18	4	7	4	245	26.4	6.52	15.37	EXOSC4	1.84412e+07
High	Q9NQT4	6.559	9	2	2	2	235	25.2	7.59	2.25	EXOSC5	2.56229e+06
High	Q5RKV6	13.214	25	5	5	5	272	28.2	6.28	9.72	EXOSC6	1.07833e+07
High	Q15024	11.957	15	4	5	4	291	31.8	5.19	3.67	EXOSC7	7.76837e+06
High	Q96B26	2.662	5	1	1	1	276	30	5.3	1.61	EXOSC8	812355
Medium	Q06265	0.989	2	1	1	1	439	48.9	5.29	0	EXOSC9	725435
High	Q9NZB2	26.054	7	7	9	7	1118	121.8	8.88	12.7	FAM120A	8.24728e+06
High	Q9H4H8	1.527	2	1	1	1	585	64.4	6.54	0	FAM83D	806665
High	Q7L8L6	1.276	1	1	1	1	764	86.5	8.13	1.67	FASTKD5	3008289
High	P22087	3.473	4	1	1	1	321	33.8	10.18	2.35	FBL	743789
High	Q13642	5.743	4	1	1	1	323	36.2	8.97	2.48	FHL1	1.33627e+06
Medium	Q13643	1.016	3	1	1	1	280	31.2	6.2	0	FHL3	775412
High	Q6UN15	7.548	5	2	2	2	594	66.5	5.59	1.92	FIP1L1	2.29876e+06
High	Q5D862	5.215	1	2	2	2	2391	247.9	8.31	1.8	FLG2	1.74947e+06
High	P21333	36.4	6	11	11	9	2647	280.6	6.06	12.02	FLNA	1.38581e+07
High	O75369	28.089	5	11	11	9	2602	278	5.73	6.96	FLNB	1.13001e+07
High	Q06787	27.002	14	8	9	6	632	71.1	7.42	10.76	FMR1	1.81671e+07
High	Q16658	3.967	3	1	1	1	493	54.5	7.24	0	FSCN1	753451
High	Q96AE4	3.344	3	2	2	1	644	67.5	7.61	1.92	FUBP1	508832
High	Q96I24	21.587	12	6	7	5	572	61.6	8.38	12.03	FUBP3	1.96001e+07
High	P35637	5.557	3	1	2	1	526	53.4	9.36	3.62	FUS	3195039
High	P51114	15.905	12	6	7	5	621	69.7	6.15	5.59	FXR1	5.95496e+06
High	P51116	16.006	11	6	6	4	673	74.2	6.23	5.74	FXR2	4.16745e+06
High	Q96QD9	5.707	6	2	2	2	318	35.8	11.78	2.12	FYTTD1	2.39367e+06
High	Q9UN86	1.709	3	1	1	1	482	54.1	5.55	0	G3BP2	1.04283e+06
High	P04406	3.487	9	2	2	2	335	36	8.46	0	GAPDH	2.46314e+06
High	P14136	6.553	4	2	3	1	432	49.9	5.52	4.36	GFAP	5.10377e+06
High	O75420	3.177	1	1	1	1	1035	114.5	5.39	0	GIGYF1	1.22598e+06
High	Q6Y7W6	61.716	14	16	23	16	1299	150	5.54	32.57	GIGYF2	5.49261e+07
High	P04899	7.822	10	3	3	1	355	40.4	5.54	3.68	GNAI2	2.70012e+06
High	P08754	11.222	12	4	4	2	354	40.5	5.69	3.68	GNAI3	7327090
High	Q5JWF2	10.916	5	5	5	4	1037	111	5.03	1.79	GNAS	6.19623e+06
High	P62873	6.558	9	3	5	1	340	37.4	6	7.81	GNB1	1.14705e+06
High	P62879	8.737	12	4	6	2	340	37.3	6	7.81	GNB2	1.15095e+07
High	P46926	32.664	43	9	12	9	289	32.6	6.92	11.17	GNPDA1	3.74341e+07
High	Q5T3I0	3.66	2	1	1	1	446	50.4	9.63	1.69	GPATCH4	652054
Medium	Q96CP6	1.012	1	1	1	1	724	80.6	6.74	0	GRAMD1A	539457
High	P78347	2.597	1	1	1	1	998	112.3	6.39	1.77	GTF2I	1.18161e+06
High	Q9BZE4	5.145	4	2	2	2	634	73.9	9.5	2.12	GTPBP4	1239592
High	P16402	2.102	5	1	1	1	221	22.3	11.02	0	H1-3	1.12285e+06
High	Q16777	5.221	12	2	3	2	129	14	10.9	5.13	H2AC20	9.87032e+06
High	Q16778	2.107	7	1	1	1	126	13.9	10.32	0	H2BC21	4896821
High	P62805	1.486	8	1	1	1	103	11.4	11.36	0	H4-16; H4C1; H4C11; H4C12; H4C13; H4C14; H4C15; H4C2; H4C3; H4C4; H4C5; H4C6; H4C8; H4C9	1.59723e+06
High	P55084	9.76	7	4	5	4	474	51.3	9.41	9.74	HADHB	6.56193e+06
High	P02100	2.485	7	1	1	1	147	16.2	8.63	1.81	HBE1	2.02603e+06
High	P09651	79.183	44	14	28	11	372	38.7	9.13	37.28	HNRNPA1	1.59279e+08
High	P22626	95.188	60	21	41	18	353	37.4	8.95	60.66	HNRNPA2B1	4.58791e+08
High	P51991	46.402	30	12	18	10	378	39.6	9.01	21.24	HNRNPA3	5.16651e+07
High	Q99729	12.099	11	3	4	2	332	36.2	8.21	5.95	HNRNPAB	6.64168e+06
High	P07910	119.566	42	20	60	20	306	33.7	5.08	90.28	HNRNPC	2.02125e+09
High	Q14103	19.394	24	8	9	6	355	38.4	7.81	7.28	HNRNPD	4.18359e+07
High	O14979	17.03	20	7	8	5	420	46.4	9.57	5.57	HNRNPDL	1.06692e+07
High	P52597	61.143	31	8	28	6	415	45.6	5.58	51.85	HNRNPF	3.95109e+07
High	P31943	91.289	44	13	31	8	449	49.2	6.3	56.71	HNRNPH1	2.4755e+08
High	P55795	33.777	19	6	17	2	449	49.2	6.3	30.49	HNRNPH2	4.16292e+06
High	P31942	17.384	15	4	7	4	346	36.9	6.87	8.41	HNRNPH3	2.5881e+07
High	P61978	52.359	36	14	21	14	463	50.9	5.54	31.95	HNRNPK	6.624e+07
High	P14866	30.769	19	9	16	9	589	64.1	8.22	15.52	HNRNPL	4.84967e+07
High	P52272	148.799	48	33	76	33	730	77.5	8.7	113.67	HNRNPM	5.80751e+08
High	O43390	47.933	24	15	22	11	633	70.9	8.13	23.08	HNRNPR	8.98729e+07
High	Q00839	53.96	21	14	21	14	825	90.5	6	26.36	HNRNPU	7.95113e+07
High	Q9BUJ2	8.348	3	2	2	2	856	95.7	6.92	4.11	HNRNPUL1	3.24854e+06
High	Q1KMD3	4.686	5	3	3	3	747	85.1	4.91	0	HNRNPUL2	3.7991e+06
High	P04196	1.163	2	1	1	1	525	59.5	7.5	0	HRG	215235
High	Q86YZ3	11.944	5	3	3	3	2850	282.2	10.04	2.59	HRNR	5.3443e+06
High	P07900	10.285	6	4	5	2	732	84.6	5.02	2.27	HSP90AA1	1.83935e+06
High	P08238	17.58	5	4	6	2	724	83.2	5.03	5.2	HSP90AB1	7.24103e+06
High	P0DMV9	29.905	13	8	10	6	641	70	5.66	5.88	HSPA1B	2.49973e+07
High	P11021	11.711	7	4	4	4	654	72.3	5.16	5.8	HSPA5	7.76876e+06
High	P11142	27.2	10	6	6	4	646	70.9	5.52	11.73	HSPA8	8.15905e+06
High	P38646	6.124	5	3	4	3	679	73.6	6.16	3.42	HSPA9	2.19138e+06
High	P10809	3.452	3	2	2	2	573	61	5.87	1.8	HSPD1	2.51245e+06
High	P41252	3.997	1	2	2	2	1262	144.4	6.15	1.71	IARS1	1484513
High	Q9NZI8	39.163	22	11	12	10	577	63.4	9.2	20.52	IGF2BP1	4.35918e+07
High	Q9Y6M1	11.915	12	5	7	4	599	66.1	8.46	0	IGF2BP2	6.09061e+06
High	O00425	23.182	17	8	10	6	579	63.7	8.87	6.24	IGF2BP3	1.42993e+07
High	P01857	4.427	5	2	7	2	330	36.1	8.19	5.46	IGHG1	783046292
High	A0A0C4DH72	2.886	14	1	3	1	117	12.7	8.29	0	IGKV1-6	32147244
High	P01624	2.295	8	1	1	1	115	12.5	5.19	1.98	IGKV3-15	2.08636e+06
High	Q13123	6.218	5	3	3	3	557	65.6	6.64	2.21	IK	3.90107e+06
High	Q12905	33.596	23	7	14	7	390	43	5.26	28.54	ILF2	6.88248e+07
High	Q12906	77.386	26	20	36	20	894	95.3	8.76	46.05	ILF3	1.4176e+08
High	O14654	42.61	13	15	18	15	1257	133.7	8.44	18.68	IRS4	2.32455e+07
High	Q9ULR0	6.418	9	2	2	2	285	33	5.17	0	ISY1	1.34349e+06
High	P14923	10.036	8	4	4	4	745	81.7	6.14	2.18	JUP	2.98844e+06
High	Q07666	41.509	33	12	22	11	443	48.2	8.66	23.5	KHDRBS1	1.38958e+08
High	O75525	4.924	6	2	3	1	346	38.8	7.61	3.37	KHDRBS3	2.99191e+06
High	Q92945	11.231	4	3	5	3	711	73.1	7.3	10.5	KHSRP	12351810
High	Q14974	4.422	1	1	1	1	876	97.1	4.78	1.98	KPNB1	1.00507e+06
Medium	Q0VGL1	1.084	11	1	1	1	99	10.7	6.54	0	LAMTOR4	9612492
High	Q6PKG0	5.471	2	2	2	2	1096	123.4	8.82	0	LARP1	2.09918e+06
High	P06239	2.583	2	1	1	1	509	58	5.36	0	LCK	1.65072e+06
High	P31025	4.19	6	1	1	1	176	19.2	5.58	2.15	LCN1	1.54214e+06
High	P07864	4.528	4	1	1	1	332	36.3	7.46	2.14	LDHC	1.78086e+06
High	Q9UHB6	6.595	3	2	2	2	759	85.2	6.84	2.38	LIMA1	3.55935e+06
High	Q9UGP4	1.31	2	1	1	1	676	72.1	6.65	0	LIMD1	660709
High	Q8ND56	2.301	2	1	1	1	463	50.5	9.52	1.7	LSM14A	1.15517e+06
High	P62310	2.963	12	1	1	1	102	11.8	4.7	0	LSM3	1.86615e+06
High	Q9Y383	33.225	34	13	15	13	392	46.5	10.01	20.21	LUC7L2	3.71615e+07
High	O95232	5.191	6	2	2	2	432	51.4	9.79	2.28	LUC7L3	3.6531e+06
High	P07948	5.934	3	2	2	2	512	58.5	7.11	1.69	LYN	1.95592e+06
High	P61626	5.549	8	1	1	1	148	16.5	9.16	1.88	LYZ	1.44717e+06
High	P61326	13.716	27	4	5	4	146	17.2	6.11	4.38	MAGOH	8.77388e+06
High	Q9H0U3	2.252	3	1	1	1	335	38	9.63	1.69	MAGT1	741521
High	P48740	2.009	1	1	1	1	699	79.2	5.49	0	MASP1	721716
High	P43243	139.859	37	30	53	30	847	94.6	6.25	89.39	MATR3	3.34723e+08
High	Q7Z553	1.494	1	1	1	1	956	107.4	7.2	0	MDGA2	1.67764e+06
High	P23368	14.193	8	4	4	4	584	65.4	7.61	9.01	ME2	1.10557e+07
High	Q86U44	1.205	1	1	1	1	580	64.4	6.42	1.9	METTL3	8255130
High	P55081	2.217	2	1	1	1	439	51.9	4.98	1.98	MFAP1	3505508
High	Q9H3U5	1.356	3	1	1	1	465	51.2	6.74	0	MFSD1	54852212
High	Q9H000	2.774	2	1	1	1	416	46.9	7.61	1.77	MKRN2	1.52895e+06
High	Q9BU76	7.46	10	2	2	2	263	29.4	10.02	2	MMTAG2	2.09441e+06
High	Q9HCE1	36.064	14	13	14	13	1003	113.6	8.82	20.41	MOV10	2.39e+07
High	Q9HC36	1.355	3	1	1	1	420	47	8.73	0	MRM3	905548
High	Q9Y399	1.589	3	1	1	1	296	33.2	9.26	0	MRPS2	374155
High	P82930	2.048	4	1	1	1	218	25.6	9.98	0	MRPS34	650500
High	P00403	3.478	4	1	1	1	227	25.5	4.82	2.02	MT-CO2	1.07437e+06
High	P42285	51.104	17	19	23	19	1042	117.7	6.52	23.19	MTREX	7.64384e+07
High	Q9BQG0	4.306	1	1	1	1	1328	148.8	9.28	2.28	MYBBP1A	327948
High	Q9P2K5	2.353	2	1	1	1	600	64.1	8.75	1.63	MYEF2	1.45763e+06
High	O43795	4.281	1	2	2	2	1136	131.9	9.38	0	MYO1B	1.82946e+06
High	O00159	8.78	3	4	4	4	1063	121.6	9.41	1.66	MYO1C	4.60659e+06
High	O94832	2.237	1	1	1	1	1006	116.1	9.39	1.91	MYO1D	1.15872e+06
High	P55209	1.33	3	1	1	1	391	45.3	4.46	0	NAP1L1	683715
High	Q9H0A0	1.89	1	1	1	1	1025	115.7	8.27	0	NAT10	339675
High	Q09161	7.799	4	3	3	3	790	91.8	6.43	1.66	NCBP1	2.10939e+06
High	P52298	1.823	7	1	1	1	156	18	8.21	0	NCBP2	658748
High	Q53F19	1.53	2	1	1	1	620	70.5	5.73	0	NCBP3	629639
High	P19338	40.336	14	10	13	10	710	76.6	4.7	20.42	NCL	2.91787e+07
High	Q9HCD5	1.736	2	1	1	1	579	65.5	9.6	1.67	NCOA5	1.35619e+06
Medium	O43677	1.028	11	1	1	1	76	8.7	10.2	0	NDUFC1	1.02328e+06
High	E9PQ53	1.381	6	1	2	1	114	13.4	8.29	0	NDUFC2-KCTD14	13043170
High	P12036	3.823	2	2	2	1	1026	112.4	6.18	1.9	NEFH	2.63903e+06
High	O15226	5.472	3	2	2	2	690	77.6	8.79	1.75	NKRF	1.7474e+06
High	Q9ULX3	5.213	6	2	2	2	412	46.6	7.18	2.27	NOB1	1.8818e+06
High	Q15233	75.534	38	18	28	16	471	54.2	8.95	48.32	NONO	1.78979e+08
High	P46087	6.333	3	2	2	2	812	89.2	9.23	0	NOP2	2.51516e+06
High	P06748	2.214	3	1	1	1	294	32.6	4.78	2.06	NPM1	996489
High	O75607	3.881	10	1	1	1	178	19.3	4.63	1.65	NPM3	839275
High	Q9BRJ7	11.603	20	4	4	4	211	23.3	8.91	6.25	NUDT16L1	2.55506e+07
High	O43809	4.213	11	2	2	2	227	26.2	8.82	1.78	NUDT21	3.5878e+06
High	Q8N1F7	1.772	1	1	1	1	819	93.4	5.72	0	NUP93	807865
High	Q99983	10.396	10	4	5	4	421	49.5	5.59	3.82	OMD	1.3155e+07
High	Q8N6M0	2.491	3	1	1	1	293	33.8	6.05	2.18	OTUD6B	2.26352e+06
High	P11940	35.704	20	12	12	8	636	70.6	9.5	11.81	PABPC1	3.40885e+07
High	Q13310	13.423	9	5	5	1	644	70.7	9.26	3.97	PABPC4	1.04742e+06
High	Q86U42	15.972	9	2	4	2	306	32.7	5.06	14.85	PABPN1	19413008
High	P09874	5.894	3	2	2	2	1014	113	8.88	1.61	PARP1	1.38239e+07
Medium	Q8NI35	0.974	0	1	1	1	1801	196.2	4.94	0	PATJ	391686
High	Q15365	4.108	7	2	2	1	356	37.5	7.09	0	PCBP1	884042
High	Q15366	8.031	10	3	3	2	365	38.6	6.79	0	PCBP2	7.54163e+06
High	Q15084	5.2	3	1	1	1	440	48.1	5.08	1.71	PDIA6	277234
High	Q9NTI5	18.305	5	9	9	9	1447	164.6	8.47	11.35	PDS5B	8.17671e+06
High	Q8IZL8	6.153	5	3	3	3	1130	119.6	4.34	2.37	PELP1	1.60581e+06
High	Q96HS1	7.309	10	3	3	3	289	32	8.68	3.98	PGAM5	8.38916e+06
High	P35232	7.768	13	3	3	3	272	29.8	5.76	3.86	PHB	2.04893e+06
High	Q99623	6.229	10	3	3	3	299	33.3	9.83	1.72	PHB2	2.33325e+06
High	O43175	6.789	6	3	3	3	533	56.6	6.71	1.68	PHGDH	5.35859e+06
High	P42356	1.114	0	1	1	1	2102	236.7	7.06	0	PI4KA	875003
High	P12273	4.449	8	1	1	1	146	16.6	8.05	1.64	PIP	1.82504e+06
High	P14618	2.685	2	1	1	1	531	57.9	7.84	2.11	PKM	1.50975e+06
High	Q15149	7.551	1	4	4	4	4684	531.5	5.96	0	PLEC	2.18367e+06
High	O43660	4.992	4	2	2	2	514	57.2	9.17	2.01	PLRG1	1.23317e+06
High	P13797	29.457	16	10	12	10	630	70.8	5.6	15.42	PLS3	1.92839e+07
High	Q9H307	23.68	14	11	12	11	717	81.6	7.14	12.56	PNN	3.36948e+07
High	P28340	3.433	1	1	1	1	1107	123.6	7.03	1.82	POLD1	625020
High	Q9BY77	13.89	10	3	3	3	421	46.1	9.99	7.78	POLDIP3	1.0573e+07
High	P27169	1.233	2	1	1	1	355	39.7	5.22	0	PON1	902454
High	Q9Y536	2.228	9	1	1	1	164	18.2	9.22	0	PPIAL4A	916157
High	P62136	1.106	5	1	1	1	330	37.5	6.33	0	PPP1CA	865240
High	O14974	2.657	1	1	1	1	1030	115.2	5.4	0	PPP1R12A	405515
High	Q06830	18.149	22	4	5	3	199	22.1	8.13	8.4	PRDX1	8.81002e+06
High	P30048	7.709	13	3	3	3	256	27.7	7.78	5.68	PRDX3	1.29533e+07
High	Q13162	11.734	8	2	3	1	271	30.5	6.29	4.61	PRDX4	750809
High	P78527	27.506	3	11	11	11	4128	468.8	7.12	8.64	PRKDC	1.01047e+07
High	O75569	7.798	6	2	2	2	313	34.4	8.41	5.1	PRKRA	2.77951e+06
High	O14744	2.907	2	1	1	1	637	72.6	6.29	1.84	PRMT5	437669
High	O43272	1.099	2	1	1	1	600	68	7.87	0	PRODH	3425798
High	Q9UMS4	16.564	16	6	7	6	504	55.1	6.61	7.7	PRPF19	1.77851e+07
High	Q8NAV1	3.188	4	1	1	1	312	37.5	9.96	1.7	PRPF38A	1.58361e+06
High	Q5VTL8	1.585	1	1	1	1	546	64.4	10.54	0	PRPF38B	505308
High	O75400	5.348	2	2	2	2	957	108.7	7.56	1.88	PRPF40A	2.05884e+06
High	O94906	6.477	3	3	3	3	941	106.9	8.25	5.45	PRPF6	1.65439e+07
High	Q6P2Q9	51.22	8	21	21	21	2335	273.4	8.84	12.77	PRPF8	2.73577e+07
High	P48634	4.444	2	3	3	3	2157	228.7	9.45	0	PRRC2A	1.27628e+06
High	Q8WXF1	12.616	8	4	5	3	523	58.7	6.67	6.49	PSPC1	6.64798e+06
High	P26599	75.354	40	15	31	12	531	57.2	9.17	46.33	PTBP1	1.51723e+08
Medium	Q15185	0.994	4	1	1	1	160	18.7	4.54	0	PTGES3	780416
High	Q14671	3.549	3	2	2	2	1186	126.4	6.84	0	PUM1	2.35329e+06
Medium	Q13610	1.012	1	1	1	1	501	55.8	4.77	2.02	PWP1	1.22327e+06
High	Q96C36	1.158	5	1	1	1	320	33.6	7.77	0	PYCR2	434521
High	P47897	3.15	1	1	1	1	775	87.7	7.15	1.79	QARS1	666994
High	P61026	2.596	6	1	1	1	200	22.5	8.38	0	RAB10	803188
Medium	Q9UL25	1.071	7	1	1	1	225	24.3	7.94	0	RAB21	286984
High	Q3YEC7	1.1	1	1	1	1	729	79.5	5.22	0	RABL6	290659
High	P63244	6.211	9	3	3	3	317	35.1	7.69	5.52	RACK1	3.5188e+06
High	O60216	13.855	9	5	5	5	631	71.6	4.65	6.53	RAD21	24133302
High	Q9UKM9	30.501	28	9	9	9	306	32.4	9.17	19.13	RALY	6.85752e+07
High	P54136	5.746	3	2	2	2	660	75.3	6.68	1.73	RARS1	1.72955e+06
High	Q8IY67	4.16	2	1	1	1	606	63.8	8.48	2.38	RAVER1	923517
High	Q16576	1.413	2	1	1	1	425	47.8	5.05	0	RBBP7	520191
High	A6NFN3	1.372	3	1	1	1	312	33.9	7.27	0	RBFOX3	1.04725e+06
High	P98175	5.416	2	2	2	2	930	103.5	5.97	2.38	RBM10	1.8561e+06
High	Q96PK6	81.172	27	18	33	18	669	69.4	9.67	63.98	RBM14	1.47625e+08
High	Q96T37	10.965	6	4	4	4	977	107.1	10.08	8.08	RBM15	6.25414e+06
Medium	Q96I25	1.02	4	1	1	1	401	44.9	5.97	0	RBM17	542378
High	Q9NW64	12.382	11	4	5	4	420	46.9	8.54	5.97	RBM22	1.20319e+07
High	P49756	4.707	3	2	2	2	843	100.1	6.32	1.95	RBM25	2.82839e+06
High	Q5T8P6	9.411	1	1	2	1	1007	113.5	9.16	4.57	RBM26	1.01445e+06
High	Q9P2N5	2.353	1	1	1	1	1060	118.6	9.19	0	RBM27	1.09376e+06
High	P98179	6.636	27	3	3	3	157	17.2	8.91	0	RBM3	2.27883e+06
High	P42696	1.834	2	1	1	1	430	48.5	10.11	0	RBM34	686712
High	Q14498	27.453	15	7	7	7	530	59.3	10.1	11.29	RBM39	14167983
High	Q9BWF3	14.037	13	5	5	5	364	40.3	7.08	6.21	RBM4	8.25229e+06
High	Q9Y580	23.891	24	6	8	6	266	30.5	9.57	11.92	RBM7	33602350
High	Q9Y5S9	8.827	16	2	2	2	174	19.9	5.72	2.79	RBM8A	8569170
High	P38159	61.145	44	18	40	18	391	42.3	10.05	65.82	RBMX	2.33262e+08
High	Q9P258	1.387	1	1	1	1	522	56	8.78	0	RCC2	372353
High	O15541	1.881	2	1	1	1	343	38.8	5.69	1.8	RNF113A	2.56228e+06
High	Q8ND24	2.293	1	1	1	1	703	77.6	6.95	1.91	RNF214	1.28693e+06
High	Q15287	2.912	8	2	2	2	305	34.2	11.84	0	RNPS1	2535872
High	Q9H7B2	1.883	3	1	1	1	306	35.6	9.99	0	RPF2	247771
High	P27635	18.419	25	5	8	5	214	24.6	10.08	9.14	RPL10	1.37547e+07
High	P62906	3.109	7	2	2	2	217	24.8	9.94	1.97	RPL10A	1.8597e+07
High	P62913	7.553	12	2	2	2	178	20.2	9.6	2.49	RPL11	4.54592e+06
High	P30050	9.957	24	3	3	3	165	17.8	9.42	3.82	RPL12	6.78584e+06
High	P26373	19.128	20	5	11	5	211	24.2	11.65	24.56	RPL13	4.38738e+07
High	P40429	18.852	28	6	9	6	203	23.6	10.93	9.58	RPL13A	1.80918e+07
High	P50914	18.456	20	4	5	4	215	23.4	10.93	11.3	RPL14	2.34024e+07
High	P61313	12.626	24	5	6	5	204	24.1	11.62	9.76	RPL15	2.90211e+07
High	P18621	5.781	16	3	3	3	184	21.4	10.17	1.94	RPL17	3.72393e+06
High	Q07020	22.853	35	6	7	6	188	21.6	11.72	12.97	RPL18	48589301
High	Q02543	10.539	17	3	3	3	176	20.7	10.71	6.32	RPL18A	1.36811e+07
High	P84098	2.735	5	1	1	1	196	23.5	11.47	1.86	RPL19	4.65702e+06
High	P46778	3.264	9	1	1	1	160	18.6	10.49	2.35	RPL21	2.29223e+06
High	P35268	9.281	19	2	2	2	128	14.8	9.19	4.83	RPL22	7.22799e+06
High	Q6P5R6	4.777	10	1	2	1	122	14.6	9.38	0	RPL22L1	3.02011e+06
High	P62829	2.247	6	1	2	1	140	14.9	10.51	1.68	RPL23	662053
High	P62750	4.669	8	1	2	1	156	17.7	10.45	2.42	RPL23A	13487686
High	P83731	5.653	11	2	2	2	157	17.8	11.25	4.08	RPL24	4643944
High	P61254	6.424	17	3	3	3	145	17.2	10.55	4.84	RPL26	7.7284e+06
High	P61353	5.433	15	2	2	2	136	15.8	10.56	2.21	RPL27	3.15474e+06
High	P46776	8.675	22	3	5	3	148	16.6	11	8.31	RPL27A	1.16791e+07
High	P46779	14.233	32	5	9	5	137	15.7	12.02	14.95	RPL28	2.30587e+07
High	P47914	1.608	9	1	1	1	159	17.7	11.66	0	RPL29	3.66688e+06
High	P39023	12.665	11	4	5	4	403	46.1	10.18	7.85	RPL3	2.8065e+07
High	P62888	3.422	14	1	1	1	115	12.8	9.63	2.28	RPL30	7.22344e+06
High	P62899	1.907	7	1	2	1	125	14.5	10.54	4.46	RPL31	18171486
High	P49207	4.714	14	2	2	2	117	13.3	11.47	3.57	RPL34	5026901
High	P42766	4.466	8	1	1	1	123	14.5	11.05	2.25	RPL35	1.21556e+06
High	P18077	5.917	15	3	3	3	110	12.5	11.06	3.46	RPL35A	7.66032e+06
High	Q9Y3U8	4.268	10	1	1	1	105	12.2	11.59	2.24	RPL36	5.70135e+06
High	Q969Q0	1.647	8	1	1	1	106	12.5	10.65	1.86	RPL36AL	1.95488e+06
High	P36578	53.302	34	15	21	15	427	47.7	11.06	19.41	RPL4	8.33981e+07
High	P46777	7.285	10	3	3	3	297	34.3	9.72	2.22	RPL5	7.6656e+06
High	Q02878	55.017	42	14	20	14	288	32.7	10.58	25.56	RPL6	7.6861e+07
High	P18124	22.055	23	7	9	7	248	29.2	10.65	8.57	RPL7	5.32964e+07
High	P62424	20.582	23	7	10	7	266	30	10.61	8.53	RPL7A	3.21557e+07
High	P62917	11.352	16	4	4	4	257	28	11.03	6.92	RPL8	3.37933e+07
High	P32969	3.237	11	2	2	2	192	21.9	9.95	0	RPL9; RPL9P7; RPL9P8; RPL9P9	1.99393e+06
High	P05388	14.873	27	6	6	6	317	34.3	5.97	4.37	RPLP0	2.4592e+07
High	P05387	4.931	10	1	1	1	115	11.7	4.54	2.27	RPLP2	3.31894e+06
High	P04844	5.097	2	1	1	1	631	69.2	5.69	1.94	RPN2	486892
High	P46783	6.129	9	1	2	1	165	18.9	10.15	2.6	RPS10	2.94203e+06
High	P62280	1.52	5	1	1	1	158	18.4	10.3	0	RPS11	592482
High	P25398	2.343	8	1	1	1	132	14.5	7.21	0	RPS12	639174
High	P62277	4.854	13	2	3	2	151	17.2	10.54	5.96	RPS13	6085107
High	P62263	10.047	17	3	3	3	151	16.3	10.05	6.19	RPS14	1.06383e+07
High	P62249	9.346	30	5	5	5	146	16.4	10.21	5.12	RPS16	1.11834e+07
High	P62269	9.08	18	3	3	3	152	17.7	10.99	3.56	RPS18	8.95923e+06
High	P39019	5.974	13	2	2	2	145	16.1	10.32	3.51	RPS19	823215
High	P15880	10.955	14	4	4	4	293	31.3	10.24	3.81	RPS2	6.7644e+06
High	P62851	2.233	7	1	1	1	125	13.7	10.11	0	RPS25	1.59929e+06
High	P62854	2.228	8	1	1	1	115	13	11	1.71	RPS26	8587770
High	Q71UM5	2.905	10	1	1	1	84	9.5	9.45	2.12	RPS27L	5.28192e+06
High	P23396	30.994	40	12	14	12	243	26.7	9.66	21.56	RPS3	3.63642e+07
High	P61247	7.014	16	4	4	4	264	29.9	9.73	0	RPS3A	7.47393e+06
High	P62701	20.109	30	8	9	8	263	29.6	10.15	6.53	RPS4X	1.94227e+07
High	P46782	4.629	6	1	1	1	204	22.9	9.72	2.35	RPS5	1.12591e+06
High	P62753	16.812	20	5	5	5	249	28.7	10.84	8.88	RPS6	1.32392e+07
High	P62081	3.636	8	2	3	2	194	22.1	10.1	6.13	RPS7	9918140
High	P62241	7.695	18	3	3	3	208	24.2	10.32	0	RPS8	5.61603e+06
High	P46781	11.782	23	5	5	5	194	22.6	10.65	6.07	RPS9	14029554
High	P08865	4.123	6	1	1	1	295	32.8	4.87	0	RPSA	1304896
High	P56182	4.988	5	2	2	2	461	52.8	9.33	0	RRP1	1.17877e+06
High	Q6PCB5	1.458	2	1	1	1	846	94.8	8.78	0	RSBN1L	601067
High	Q9Y3I0	8.564	9	5	5	5	505	55.2	7.23	1.6	RTCB	5.41064e+06
High	Q9Y224	6.114	9	2	2	2	244	28.1	6.65	1.93	RTRAF	1.91728e+06
High	Q9Y265	1.873	3	1	1	1	456	50.2	6.42	0	RUVBL1	395826
High	Q9Y230	6.51	5	2	2	2	463	51.1	5.64	1.82	RUVBL2	1.68298e+06
High	P06703	2.605	9	1	1	1	90	10.2	5.48	2.4	S100A6	4.28756e+06
High	Q15424	6.592	2	2	3	2	915	102.6	5.47	4.39	SAFB	3257693
High	Q14151	5.241	2	2	2	2	953	107.4	6.16	3.34	SAFB2	2.04904e+06
High	O43290	4.879	3	2	2	2	800	90.2	6.13	0	SART1	808501
High	P55735	4.811	3	1	1	1	322	35.5	5.48	2.47	SEC13	1.84914e+06
High	O15027	26.972	5	10	11	10	2357	251.7	5.8	13.57	SEC16A	1.35804e+07
High	Q8NC51	1.996	3	1	1	1	408	44.9	8.65	0	SERBP1	579558
High	P01008	6.594	7	2	3	2	464	52.6	6.71	2.3	SERPINC1	3.53065e+06
High	Q15459	10.828	9	7	7	7	793	88.8	5.22	3.92	SF3A1	10764439
High	Q12874	8.998	9	4	4	4	501	58.8	5.38	3.7	SF3A3	4.68e+06
High	O75533	13.9	7	7	7	7	1304	145.7	7.09	7.5	SF3B1	7.63993e+06
High	Q13435	23.919	8	7	9	7	895	100.2	5.67	10.8	SF3B2	1.7677e+07
High	Q15393	34.802	11	12	12	12	1217	135.5	5.26	14.03	SF3B3	30767608
High	Q15427	9.097	6	2	3	2	424	44.4	8.56	2.65	SF3B4	3.4826e+06
High	P23246	84.142	28	19	35	18	707	76.1	9.44	56.67	SFPQ	3.23993e+08
High	Q86V20	1.154	3	1	1	1	835	93.6	6.86	0	SHLD2	4191892
Medium	Q8TF72	1.027	0	1	2	1	1996	216.7	7.8	0	SHROOM3	10162400
High	Q00325	2.329	3	1	1	1	362	40.1	9.38	0	SLC25A3	1.39615e+06
High	P05141	12.876	15	5	5	5	298	32.8	9.69	7.54	SLC25A5	9.51091e+06
High	P48764	1.159	3	1	1	1	834	92.8	7.47	0	SLC9A3	2.9706e+06
High	Q9H2G2	2.353	1	1	2	1	1235	142.6	5.15	4.41	SLK	1.65448e+06
High	Q14683	42.216	12	14	14	14	1233	143.1	7.64	23.17	SMC1A	2.57891e+07
High	Q9UQE7	46.192	17	19	20	19	1217	141.5	7.18	16.53	SMC3	39730511
High	Q2TAY7	20.185	19	8	13	8	513	57.5	7.18	6.34	SMU1	1.14283e+07
High	O75643	40.061	7	13	14	13	2136	244.4	6.06	13.99	SNRNP200	2.61445e+07
High	Q96DI7	5.958	6	2	2	2	357	39.3	8.1	3.82	SNRNP40	4428336
High	P08621	1.385	2	1	1	1	437	51.5	9.94	0	SNRNP70	1.18316e+06
High	P09661	6.073	9	2	2	2	255	28.4	8.62	1.84	SNRPA1	2.60734e+06
High	P14678	7.644	9	3	3	3	240	24.6	11.19	5.95	SNRPB	1.09607e+07
High	P08579	2.244	8	1	1	1	225	25.5	9.72	0	SNRPB2	293247
High	P62316	7.497	23	3	3	3	118	13.5	9.91	5.75	SNRPD2	3.59346e+06
High	P62318	4.033	13	2	2	2	126	13.9	10.32	3.01	SNRPD3	5.46687e+06
Medium	P62306	0.967	9	1	1	1	86	9.7	4.67	0	SNRPF	313243
High	P62308	3.066	17	1	1	1	76	8.5	8.88	0	SNRPG	529661
High	Q13573	11.812	7	3	3	3	536	61.5	9.52	3.35	SNW1	3.8243e+06
High	P18583	4.968	1	2	2	2	2426	263.7	5.64	1.9	SON	1.19484e+06
High	Q13813	53.646	7	14	15	14	2472	284.4	5.35	22.81	SPTAN1	3.61437e+07
High	Q01082	34.834	6	13	14	13	2364	274.4	5.57	12.72	SPTBN1	1.40061e+07
High	Q96SB4	3.573	2	1	1	1	655	74.3	6.16	2.11	SRPK1	1.05743e+06
High	Q8IYB3	2.071	1	1	1	1	904	102.3	11.84	0	SRRM1	549593
High	Q9UQ35	7.158	1	3	3	3	2752	299.4	12.06	1.95	SRRM2	7930870
High	Q9BXP5	4.021	3	3	3	3	876	100.6	5.96	1.73	SRRT	1.94019e+06
High	Q07955	18.815	21	5	9	5	248	27.7	10.36	12.02	SRSF1	2.74267e+07
High	O75494	20.52	22	5	5	5	262	31.3	11.27	9.93	SRSF10	1.35103e+07
High	Q01130	10.07	18	4	5	4	221	25.5	11.85	6.58	SRSF2	1.65318e+07
High	P84103	11.225	16	4	6	4	164	19.3	11.65	8.57	SRSF3	3.65651e+07
High	Q13243	4.612	7	2	2	1	272	31.2	11.59	2.07	SRSF5	1.45976e+06
High	Q13247	29.14	19	8	14	7	344	39.6	11.43	21.63	SRSF6	6.70948e+07
High	Q16629	19.64	27	6	6	6	238	27.4	11.82	13.78	SRSF7	4.1729e+07
High	Q13242	22.692	33	8	10	8	221	25.5	8.65	12.03	SRSF9	2.23527e+07
High	Q8N3U4	13.358	6	7	7	7	1231	141.2	5.43	7.9	STAG2	7.89934e+06
High	O95793	6.529	9	4	4	4	577	63.1	9.44	3.72	STAU1	8.77357e+06
High	Q9UJZ1	2.434	4	1	1	1	356	38.5	7.39	0	STOML2	385329
High	Q8WXE9	2.535	1	1	1	1	905	101.1	5.39	1.78	STON2	2.7306e+06
High	Q8IX01	6.266	3	3	3	3	1082	120.1	7.28	3.52	SUGP2	2.50945e+06
High	O60506	50.085	21	12	17	8	623	69.6	8.59	26.65	SYNCRIP	2.89034e+07
High	Q9Y6A5	1.622	1	1	1	1	838	90.3	5.05	0	TACC3	302317
High	Q13395	3.818	1	1	1	1	1621	181.6	7.05	0	TARBP1	679868
High	Q13148	6.081	8	3	3	3	414	44.7	6.19	0	TARDBP	4.87087e+06
High	Q12788	3.408	2	1	1	1	808	89	6.9	0	TBL3	388880
High	O14776	1.822	1	1	1	1	1098	123.8	8.65	0	TCERG1	875915
High	Q96FV9	1.647	1	1	1	1	657	75.6	4.98	1.61	THOC1	1.4658e+06
High	Q8NI27	4.709	1	2	2	2	1593	182.7	8.44	0	THOC2	1.00331e+06
High	Q13769	2.468	1	1	1	1	683	78.5	6.87	1.64	THOC5	990574
High	Q86W42	8.265	10	3	4	3	341	37.5	7.43	3.58	THOC6	4.49501e+06
High	Q9Y2W1	29.039	12	9	10	9	955	108.6	10.15	10.05	THRAP3	2.12193e+07
High	Q01085	1.703	3	1	1	1	375	41.6	7.74	0	TIAL1	556636
High	O60220	7.98	23	2	2	2	97	11	5.16	0	TIMM8A	2071600
High	Q04726	2.646	2	1	1	1	772	83.4	7.2	0	TLE3	1314784
High	P57088	3.93	5	1	1	1	247	28	9.7	1.92	TMEM33	1244304
Medium	P22105	0.953	0	1	1	1	4244	458.1	5.17	0	TNXB	856668
Medium	P11388	1.06	1	1	1	1	1531	174.3	8.72	0	TOP2A	970970
High	Q13595	15.873	18	6	9	3	282	32.7	11.27	14.37	TRA2A	1.07923e+07
High	P62995	33.414	31	10	13	7	288	33.6	11.25	13.6	TRA2B	3.26199e+07
High	Q9Y4K3	7.125	5	2	2	2	522	59.5	6.44	2.01	TRAF6	2.60095e+06
Medium	Q9UKU6	0.996	3	1	1	1	1024	116.9	6.99	0	TRHDE	621041
High	P19474	4.195	6	2	2	2	475	54.1	6.38	0	TRIM21	1.13252e+06
High	Q14258	4.614	3	2	2	2	630	70.9	8.09	2.08	TRIM25	1.81381e+06
High	Q13263	6.823	5	2	2	2	835	88.5	5.77	1.87	TRIM28	3.24553e+06
High	Q9C037	3.932	4	2	2	2	500	57.4	8.1	0	TRIM4	1.76645e+06
High	Q15654	2.241	3	1	1	1	476	50.3	7.37	0	TRIP6	1.04041e+06
High	Q92574	2.305	1	1	1	1	1164	129.7	6.47	0	TSC1	289176
High	Q71U36	67.467	39	15	24	8	451	50.1	5.06	43.84	TUBA1A	1.32227e+08
High	Q9NY65	43.41	24	8	13	1	449	50.1	5.06	23.53	TUBA8	11668516
High	P07437	87.4	50	19	43	3	444	49.6	4.89	62.19	TUBB	1.94062e+08
High	P68371	74.814	43	17	37	1	445	49.8	4.89	55.8	TUBB4B	4.2786e+06
High	Q01081	6.727	9	2	4	2	240	27.9	8.81	5.66	U2AF1	10897636
High	O15042	10.013	4	5	5	5	1029	118.2	8.47	3.83	U2SURP	8.28453e+06
High	P62987	10.841	37	4	6	4	128	14.7	9.83	5.92	UBA52	2.15319e+07
High	Q92900	7.148	5	5	5	5	1129	124.3	6.61	3.34	UPF1	4.04378e+06
High	Q9BZI7	3.093	2	1	1	1	483	57.7	9.48	0	UPF3B	8475400
High	P22695	3.125	3	1	1	1	453	48.4	8.63	0	UQCRC2	352107
High	Q14694	1.256	2	1	1	1	798	87.1	5.31	0	USP10	190399
High	P26640	2.28	1	1	1	1	1264	140.4	7.59	0	VARS1	1122533
High	P08670	51.437	42	18	18	16	466	53.6	5.12	18.18	VIM	3.71628e+07
High	Q7Z5K2	5.71	3	2	2	2	1190	132.9	5.44	0	WAPL	774518
High	Q9Y2W2	13.94	4	2	3	2	641	70	8.38	4.51	WBP11	2.73847e+06
High	Q9BQA1	1.736	2	1	1	1	342	36.7	5.17	0	WDR77	374721
High	Q9HCS7	25.821	11	10	11	10	855	99.9	6.23	14.47	XAB2	1.38755e+07
High	Q5T750	2.23	3	1	1	1	250	26.2	7.97	1.64	XP32	568030
High	P13010	29.919	17	12	14	12	732	82.7	5.81	13.51	XRCC5	4.34527e+07
High	P12956	75.286	32	18	23	18	609	69.8	6.64	29.07	XRCC6	6.74346e+07
High	Q9H0D6	2.772	2	1	1	1	950	108.5	7.47	0	XRN2	1.6216e+06
High	P67809	21.782	35	7	7	7	324	35.9	9.88	4.5	YBX1	2.37283e+07
High	P49750	3.631	1	1	1	1	2146	241.5	6.55	1.67	YLPM1	558502
High	Q9H6S0	7.904	2	4	4	4	1430	160.1	8.4	3.89	YTHDC2	3.14038e+06
High	Q9Y5A9	3.878	2	1	1	1	579	62.3	8.79	2.05	YTHDF2	1.21332e+06
High	P62258	4.238	8	2	2	1	255	29.2	4.74	1.62	YWHAE	731053
High	P63104	6.247	15	3	3	2	245	27.7	4.79	0	YWHAZ	2.01461e+06
High	Q8N680	7.658	7	2	2	2	514	57.3	6.1	2.58	ZBTB2	3.17907e+06
High	O75152	10.905	4	3	3	3	810	89.1	8.37	5.2	ZC3H11A	3.32229e+06
High	Q6PJT7	16.59	5	3	4	3	736	82.8	7.31	6.68	ZC3H14	5.35249e+06
High	Q86VM9	1.918	1	1	2	1	953	106.3	8.32	1.74	ZC3H18	956764
High	Q7Z2W4	12.561	7	5	5	5	902	101.4	8.4	2.27	ZC3HAV1	3.47172e+06
High	Q9NUD5	2.842	2	1	1	1	403	43.5	8.53	0	ZCCHC3	719926
High	Q6NZY4	47.321	27	13	18	13	707	78.5	4.87	18.39	ZCCHC8	5.00808e+07
High	Q96KR1	3.429	2	2	2	2	1074	116.9	9.04	0	ZFR	1381448
High	Q5BKZ1	29.039	18	9	12	9	582	65.6	5.15	22.6	ZNF326	4.75458e+07
High	Q96B54	4.176	6	1	1	1	188	20.5	4.17	1.89	ZNF428	628945
High	Q86UK7	50.115	18	14	17	14	904	98.6	8.4	29.6	ZNF598	3.72737e+07
High	Q9UID6	2.539	2	1	1	1	485	56	5.57	2.12	ZNF639	866397
High	Q9H7S9	1.109	3	1	1	1	590	58.2	8.79	0	ZNF703	197228
High	Q0D2J5	1.562	3	1	1	1	394	46.1	9.13	0	ZNF763	556479
High	O95218	5.565	5	2	2	2	330	37.4	10.01	3.77	ZRANB2	5.64489e+06
